# Supplementary material for: Theta Cordance Decline in Frontal and Temporal Cortices: Longitudinal Evidence of Regional Cortical Aging
Source: J Clin Med. 2025 Nov 24;14(23):8341. doi: 10.3390/jcm14238341 (PMC12693109; doi:10.3390/jcm14238341)
Supplement: Supplementary file 1 [file jcm-14-08341-s001.zip]

Archive with 2 entries (2 files):
- jcm-3972710-supplementary-table.pdf
- jcm-3972710-supplementary.pdf
